# Supplementary material for: Lower Blood Vitamin D Levels Are Associated with Depressive Symptoms in a Population of Older Adults in Kuwait: A Cross-Sectional Study
Source: Nutrients. 2022 Apr 8;14(8):1548. doi: 10.3390/nu14081548 (PMC9032782; doi:10.3390/nu14081548)
Supplement: Supplementary file 1 [file nutrients-14-01548-s001.zip]

Archive with 1 entries (1 files):
- nutrients-1633131-supplementary.pdf
